# Supplementary material for: Μaximal Fat Oxidation During Cycle Ergometer Protocols in Obese Adults: A Scoping Review
Source: Diseases. 2025 Dec 24;14(1):4. doi: 10.3390/diseases14010004 (PMC12840565; doi:10.3390/diseases14010004)
Supplement: Supplementary file 1 [file diseases-14-00004-s001.zip]

Archive with 1 entries (1 files):
- diseases-4033074-supplementary.pdf
